# Supplementary material for: Genome-wide characterization of bZIP gene family identifies potential members involved in flavonoids biosynthesis in Ginkgo biloba L
Source: Sci Rep. 2021 Dec 3;11:23420. doi: 10.1038/s41598-021-02839-2 (PMC8642526; doi:10.1038/s41598-021-02839-2)
Supplement: Supplementary file 2 — Supplementary Information 2. [file 41598_2021_2839_MOESM2_ESM.xlsx]

## Sheet: title page
Article title: Genome-Wide Characterization of bZIP Gene Family Identifies Potential Members Involved in Flavonoids Biosynthesis in Ginkgo biloba L.
Authors: Huan Han, Feng Xu, Yuting Li, Li Yu, Mingyue Fu, Yongling Liao, Xiaoyan Yang, Weiwei Zhang, Jiabao Ye
Table S7. FPKM of 40 GbbZIP genes in 8 tissues

## Sheet: data
Table S7. FPKM of 40 GbbZIP genes in 8 tissues
Gene ID	Rename	R1	R2	R3	S1	S2	S3	IL1	IL2	IL3	ML1	ML2	ML3	M1	M2	M3	OS1	OS2	OS3	IF1	IF2	IF3	MF1	MF2	MF3
Gb_07087	GbbZIP01	3.34639	4.11638	4.27817	20.0627	26.3186	28.8624	15.3627	9.16213	16.4058	0.297824	0.0681571	0.423327	1.38357	4.7698	1.28992	18.7476	17.796	17.1657	20.7578	17.6943	20.6186	13.1395	12.1732	15.9079
Gb_00122	GbbZIP02	52.0621	105.255	61.4453	7.39753	3.06186	4.05834	3.71649	4.59943	3.00058	1.2509	2.27089	1.12369	9.84305	8.82519	47.6408	6.87103	8.28111	10.8284	11.4333	9.02404	9.77339	3.41443	20.9547	12.0226
Gb_07823	GbbZIP03	62.5979	62.3891	61.953	22.598	17.2106	15.4326	8.88943	4.01792	11.7002	13.6709	9.75767	13.3259	16.9925	19.542	15.0813	13.8157	14.6482	15.2016	14.8606	14.3835	15.5003	10.5323	11.6643	12.2005
Gb_32028	GbbZIP04	29.7177	24.4695	21.9782	24.2522	34.1596	31.5369	31.1034	23.8344	16.6814	25.1742	24.5527	19.0608	33.1041	35.5368	55.7233	43.4818	43.5301	41.1246	42.5314	34.5552	40.3841	20.5565	30.3646	27.7841
Gb_29582	GbbZIP05	86.8393	79.1162	77.4562	33.8672	37.5198	38.0526	16.2176	12.7253	19.5436	14.3029	16.0456	14.9062	60.8889	43.7531	72.6514	27.6321	23.6989	21.0839	26.6598	22.3677	22.0016	24.5727	21.8751	21.7171
Gb_21161	GbbZIP06	10.8695	13.8637	13.6787	7.73396	9.25177	7.38517	10.1574	9.06267	8.64552	15.8962	21.4543	16.2103	8.81083	8.72361	8.80933	8.72902	10.2832	9.83995	9.34055	9.16781	8.63616	8.03878	9.10287	10.0101
Gb_06062	GbbZIP07	11.0689	9.44653	11.7212	14.9824	12.1111	11.9325	11.4122	9.24827	7.82164	11.4865	10.8036	10.5437	9.10666	12.9544	8.00787	7.57387	10.9173	8.36877	12.2034	11.5356	9.94465	12.0807	10.562	12.1077
Gb_25822	GbbZIP08	17.3222	6.56012	8.34109	97.8694	57.1607	61.1093	55.9615	82.6251	58.4013	112.356	165.98	179.007	94.6353	95.3384	44.9014	18.2791	45.3348	55.6348	42.9652	35.2865	40.8493	51.295	82.6391	90.6744
Gb_29784	GbbZIP09	36.6873	35.0182	39.1938	13.4043	6.439	6.06184	0	1.06395	0.668997	0	0	0	8.31993	9.17069	25.1207	2.18975	2.38354	3.43801	1.81575	3.67426	2.40227	0.588302	1.16175	1.43158
Gb_37770	GbbZIP10	8.78792	8.34826	7.35974	3.79176	5.85576	4.2899	12.1946	7.72081	6.60851	16.365	18.2056	15.9727	24.3222	29.7986	22.1711	33.0923	24.275	26.004	21.4976	14.9434	19.8445	12.581	17.9982	16.6482
Gb_28099	GbbZIP11	3.03875	5.627	3.68846	0.0522127	0.455781	0.479663	0.126165	1.03129	0.630327	7.19403	6.95961	7.59059	16.4672	21.8093	18.966	1.36688	2.02524	2.79781	0.703595	1.87732	1.85076	0.324528	1.61398	0.798818
Gb_28107	GbbZIP12	1.02371	1.04736	0.585759	0.835108	0.639249	0.469458	1.55472	2.84193	1.6673	9.70931	8.53341	8.32665	19.0489	22.9512	23.1201	1.02636	0.126391	0.518893	0.0975136	0.133363	0.337847	0.431396	0.270774	0.0987488
Gb_16382	GbbZIP13	106.112	96.6678	82.8818	92.7821	56.2177	55.3555	51.5373	46.2122	37.8423	87.3809	93.6231	94.5859	60.6756	68.7976	125.932	69.3981	56.2725	56.2407	63.3095	50.1289	52.4825	70.9128	61.1471	56.5286
Gb_35962	GbbZIP14	29.4381	21.2344	20.3983	11.079	7.70985	5.71541	11.2532	10.9491	7.47694	8.47149	7.36079	7.31943	25.6349	25.0347	29.2224	13.1364	8.78456	9.02964	9.36096	9.11211	7.76191	6.82664	9.9225	6.92623
Gb_12012	GbbZIP15	10.4793	8.8659	10.2055	87.1462	29.3355	32.7408	24.8981	28.8464	57.3135	129.143	189.241	187.425	24.7743	26.7157	2.3015	7.7544	19.3448	24.8434	27.2555	21.9419	19.8375	22.4725	35.6823	38.9643
Gb_12023	GbbZIP16	10.3834	13.8533	15.8823	2.97232	2.13261	2.02647	19.3747	8.90544	13.8432	17.1669	14.5049	13.204	42.3154	60.1309	35.9247	14.2629	6.34421	10.0237	12.8858	9.13445	8.5599	7.9957	12.3216	13.1265
Gb_34968	GbbZIP17	13.8474	14.4109	14.8161	25.0531	26.9073	29.6928	27.6646	31.081	30.109	25.627	25.9426	24.3151	9.52583	8.12471	10.6436	21.9679	23.2181	23.8273	22.5892	23.2931	24.7411	24.1217	18.6953	22.7284
Gb_38174	GbbZIP18	32.1	37.9605	26.8066	30.067	31.9606	27.0924	42.3033	26.965	36.6646	44.3474	44.9246	39.2669	48.5321	45.3594	72.355	55.0518	43.5928	38.2314	42.7183	40.8977	33.0347	20.5428	28.702	37.5834
Gb_16507	GbbZIP19	23.7225	19.5964	21.7145	13.8661	8.97838	9.39206	12.723	5.05531	10.1691	14.376	11.4493	12.3698	25.1881	18.6806	39.561	10.5935	11.399	10.9685	13.5089	10.4793	9.5034	5.70272	8.28806	10.1418
Gb_32471	GbbZIP20	5.90381	6.56616	5.69135	6.98964	7.62821	6.38291	8.97118	13.5874	6.9503	10.7434	12.0277	9.77055	16.3829	16.03	25.5878	6.7834	11.3794	9.75405	12.5783	9.60971	8.68717	16.3094	13.6669	12.1218
Gb_24798	GbbZIP21	8.7938	10.7258	12.0579	8.58549	4.16957	4.50419	5.33665	4.06299	3.72089	0.0732403	0.0817333	0	0.944977	1.00998	0.732116	5.39369	5.5708	4.71504	7.89247	7.271	8.23423	5.56423	3.40006	5.34386
Gb_26079	GbbZIP22	40.373	29.6853	33.7943	10.5025	8.63463	8.8113	4.16273	3.06058	4.67594	18.6718	17.7961	18.8356	53.5896	50.5977	61.2848	4.46248	3.70328	4.35813	3.52413	3.99984	3.62362	7.75146	7.13748	4.63311
Gb_00618	GbbZIP23	4.12584	5.08022	4.25383	3.68118	4.42442	4.7909	2.32921	1.8817	4.51026	3.07285	5.50583	6.44453	3.57768	2.01578	4.63431	1.97424	5.2656	3.55277	3.59022	1.84779	3.58487	4.65651	4.03887	4.99699
Gb_05158	GbbZIP24	0	0	0	0.394628	0.130035	0.0884337	2.34326	1.07665	1.28155	0.201007	0.516632	0.112835	2.09963	1.49477	4.41196	0.430027	0.261064	0.277158	0.102662	0.37358	0.329994	1.6042	0.836012	0.420026
Gb_11735	GbbZIP25	3.56791	4.31026	4.1794	4.84514	2.81271	3.14433	7.79153	5.7401	5.30975	0.733794	1.18085	0.85227	0.625028	0.485593	0.624839	2.69568	3.0224	2.42852	2.21893	3.48002	2.57558	6.20304	4.67298	3.99091
Gb_20332	GbbZIP26	0.581686	1.58398	1.63594	7.05357	9.70129	7.12938	1.24854	1.02045	0.873493	1.63911	0.520385	0.776459	0.892564	0.671526	0.619666	3.6163	1.49242	1.02967	2.75126	2.7862	2.76431	3.3513	3.44973	2.46351
Gb_05253	GbbZIP27	13.9528	31.9545	28.6772	4.32577	3.05698	5.84284	5.13868	15.9539	6.01348	11.8042	7.60096	10.6717	2.79139	5.91038	6.51071	2.77419	1.41959	1.95187	2.23101	1.53618	1.2798	2.22761	1.82369	5.83014
Gb_30625	GbbZIP28	30.0029	30.8332	29.7723	18.2355	13.0736	12.8595	11.8699	12.8782	10.2948	9.88629	8.6444	12.4302	9.40952	8.27111	7.46212	9.93833	11.7021	13.7934	14.5517	14.753	12.1326	13.3019	9.93452	10.0489
Gb_16168	GbbZIP29	7.64006	8.64253	6.73451	23.7045	10.6578	9.35497	14.0148	7.79264	11.9123	31.9592	34.1557	37.5215	23.8599	26.4508	28.7809	17.7361	13.9722	15.883	13.8027	11.8313	11.8676	8.98975	13.4668	11.7479
Gb_03180	GbbZIP30	75.3857	74.1652	68.7831	24.3342	20.912	23.3359	14.7448	13.7352	12.5238	27.5997	29.4836	27.1177	15.3864	15.9781	25.3587	21.4792	19.6101	18.8171	18.6695	16.0175	17.7516	20.6504	18.2085	17.494
Gb_41342	GbbZIP31	59.0704	68.5821	55.9318	33.1935	45.1922	42.3726	42.1043	66.5987	31.7904	55.0623	53.4458	62.7908	42.0226	37.8182	58.1636	48.8488	43.1015	46.1455	41.8816	42.0791	42.9564	38.1786	35.1243	43.297
Gb_20759	GbbZIP32	1.6849	5.2098	7.43567	4.03881	7.76867	5.79357	0.364433	0.832752	0.176683	0	0	0	0	0.391161	0	1.10178	0.783824	0.597155	0.163598	0.154102	0.820828	0	0	0.99033
Gb_40580	GbbZIP33	24.1729	23.3864	20.0626	16.2066	14.4477	14.9519	18.5118	17.1451	12.7177	12.96	11.8319	10.8734	14.5432	14.6434	19.5903	15.4566	12.2815	11.2113	10.8317	9.68094	10.9971	10.2259	9.61029	8.96509
Gb_21753	GbbZIP34	4.72938	4.89721	4.8234	3.98711	5.4174	4.81235	4.5475	9.20553	2.54169	2.50201	3.73718	2.61511	1.24607	1.14702	0.266118	2.88849	3.35502	4.31084	3.74031	4.46177	5.18957	2.67675	3.76	4.05867
Gb_15846	GbbZIP35	8.95781	9.08833	8.5573	5.77477	7.20935	8.22144	8.30201	8.37243	8.04012	2.97583	3.31426	3.37563	2.07551	1.85272	2.53911	11.5626	8.51886	7.88164	3.7172	5.19792	4.90946	2.68564	3.36185	3.41448
Gb_10432	GbbZIP36	0.601541	1.59244	1.38675	1.50394	1.21194	1.24404	3.96626	4.09768	4.87745	7.72542	6.755	6.95242	30.5216	36.094	22.5439	6.44239	2.45757	1.67144	0.98842	0.901288	0.352621	0.0922328	0.256591	0.561341
Gb_13495	GbbZIP37	42.5561	42.2928	47.7818	38.4247	33.2198	34.1377	31.8146	30.7911	26.2423	31.9219	34.4959	32.8201	30.9515	38.662	57.0267	33.6928	28.2871	28.0313	25.1515	26.2509	23.5868	17.8593	17.6483	19.7245
Gb_33985	GbbZIP38	0	0	0	0.291259	0.992498	0.716067	0	0	0.176635	0.361956	0	0	0.184539	0	0	0	0.312747	0	0.163482	0	0	0	0	0.286107
Gb_20987	GbbZIP39	18.2152	19.7184	19.0171	21.0559	23.2039	22.8341	19.5409	23.7059	14.8379	22.2277	26.2	25.5892	32.3114	34.3976	41.7	30.3445	26.6532	28.0265	26.9305	28.5472	26.8005	23.2223	23.5675	25.6035
Gb_21347	GbbZIP40	39.546	49.9883	42.9194	22.9593	21.1547	20.6337	15.5218	14.6324	15.9658	9.87556	11.1061	11.3464	36.7991	35.7314	81.5698	18.9679	13.2288	15.5686	17.9235	16.1018	14.8979	7.66674	12.2065	13.4644
